# Supplementary material for: Non-Invasive Characterization of Experimental Bone Metastasis in Obesity Using Multiparametric MRI and PET/CT
Source: Cancers (Basel). 2022 May 18;14(10):2482. doi: 10.3390/cancers14102482 (PMC9139574; doi:10.3390/cancers14102482)
Supplement: Supplementary file 1 [file cancers-14-02482-s001.zip]

Archive with 1 entries (1 files):
- cancers-1696704-supplementary.pdf
